# Supplementary material for: Histone Deacetylase Inhibitory Activity and Antiproliferative Potential of New [6]-Shogaol Derivatives
Source: Molecules. 2022 May 22;27(10):3332. doi: 10.3390/molecules27103332 (PMC9144829; doi:10.3390/molecules27103332)
Supplement: Supplementary file 1 [file molecules-27-03332-s001.zip]

Archive with 1 entries (1 files):
- molecules-1719646-supplementary.pdf
